# Supplementary material for: Wearable Biomechanics and Video-Based Trajectory Analysis for Improving Performance in Alpine Skiing
Source: Sensors (Basel). 2026 Feb 4;26(3):1010. doi: 10.3390/s26031010 (PMC12900127; doi:10.3390/s26031010)
Supplement: Supplementary file 1 [file sensors-26-01010-s001.zip]

Archive with 1 entries (1 files):
- sensors-4079010-supplementary.pdf
